# Supplementary material for: Patient and Family Involvement in Nursing Bedside Handover: A Qualitative Descriptive Study of Consumer Perceptions of Nursing Care
Source: Nurs Rep. 2025 Feb 3;15(2):51. doi: 10.3390/nursrep15020051 (PMC11858350; doi:10.3390/nursrep15020051)
Supplement: Supplementary file 1 [file nursrep-15-00051-s001.zip]

Archive with 1 entries (1 files):
- nursrep-3365688-supplementary.pdf
